# Supplementary material for: Multimodal synchrotron X-ray fluorescence imaging reveals elemental distribution in seeds and seedlings of the Zn–Cd–Ni hyperaccumulator Noccaea caerulescens
Source: Metallomics. 2022 Jun 23;14(5):mfac026. doi: 10.1093/mtomcs/mfac026 (PMC9226517; doi:10.1093/mtomcs/mfac026)
Supplement: mfac026_Supplemental_Files [file mfac026_supplemental_files.zip]

Archive with 2 entries (2 files):
- Noccaea_seed_3D_Supplementary Material.webm
- Suppl_Info_Supplementary Material.pdf
